# Supplementary material for: Adaptive diagnostic reasoning framework for pathology with multimodal large language models
Source: Commun Med (Lond). 2026 Mar 7;6:236. doi: 10.1038/s43856-026-01491-z (PMC13096528; doi:10.1038/s43856-026-01491-z)
Supplement: Supplementary file 4 — Supplementary Data [file 43856_2026_1491_MOESM4_ESM.zip]

Archive with 33 entries (30 files):
- Figure source data/
- Figure source data/.DS_Store
- __MACOSX/Figure source data/._.DS_Store
- Figure source data/Figure2F/
- __MACOSX/Figure source data/._Figure2F
- Figure source data/Figure4D_Figure4F/
- __MACOSX/Figure source data/._Figure4D_Figure4F
- Figure source data/Figure_source data.xlsx
- __MACOSX/Figure source data/._Figure_source data.xlsx
- Figure source data/Figure2F/prompt_optimization_16_prompt1_test_gemini_text-embedding-004_clustering_umap_label0_N.npy
- __MACOSX/Figure source data/Figure2F/._prompt_optimization_16_prompt1_test_gemini_text-embedding-004_clustering_umap_label0_N.npy
- Figure source data/Figure2F/prompt_optimization_16_prompt1_test_gemini_text-embedding-004_clustering_umap_label1_IC.npy
- __MACOSX/Figure source data/Figure2F/._prompt_optimization_16_prompt1_test_gemini_text-embedding-004_clustering_umap_label1_IC.npy
- Figure source data/Figure2F/prompt_optimization_16_prompt21_test_gemini_text-embedding-004_clustering_umap_label1_IC.npy
- __MACOSX/Figure source data/Figure2F/._prompt_optimization_16_prompt21_test_gemini_text-embedding-004_clustering_umap_label1_IC.npy
- Figure source data/Figure2F/prompt_optimization_16_prompt13_test_gemini_text-embedding-004_clustering_umap_label1_IC.npy
- __MACOSX/Figure source data/Figure2F/._prompt_optimization_16_prompt13_test_gemini_text-embedding-004_clustering_umap_label1_IC.npy
- Figure source data/Figure2F/prompt_optimization_16_prompt13_test_gemini_text-embedding-004_clustering_umap_label0_N.npy
- __MACOSX/Figure source data/Figure2F/._prompt_optimization_16_prompt13_test_gemini_text-embedding-004_clustering_umap_label0_N.npy
- Figure source data/Figure2F/prompt_optimization_16_prompt21_test_gemini_text-embedding-004_clustering_umap_label0_N.npy
- __MACOSX/Figure source data/Figure2F/._prompt_optimization_16_prompt21_test_gemini_text-embedding-004_clustering_umap_label0_N.npy
- Figure source data/Figure2F/prompt_optimization_16_test_gemini_text-embedding-004_clustering_umap_grey.npy
- __MACOSX/Figure source data/Figure2F/._prompt_optimization_16_test_gemini_text-embedding-004_clustering_umap_grey.npy
- Figure source data/Figure4D_Figure4F/prompt_optimization_17_prompt23_test_gemini_text-embedding-004_clustering_umap_label1_DCIS.npy
- __MACOSX/Figure source data/Figure4D_Figure4F/._prompt_optimization_17_prompt23_test_gemini_text-embedding-004_clustering_umap_label1_DCIS.npy
- Figure source data/Figure4D_Figure4F/prompt_optimization_14_prompt13_test_gemini_text-embedding-004_clustering_umap_label1_IC.npy
- __MACOSX/Figure source data/Figure4D_Figure4F/._prompt_optimization_14_prompt13_test_gemini_text-embedding-004_clustering_umap_label1_IC.npy
- Figure source data/Figure4D_Figure4F/prompt_optimization_17_prompt23_test_gemini_text-embedding-004_clustering_umap_label0_N.npy
- __MACOSX/Figure source data/Figure4D_Figure4F/._prompt_optimization_17_prompt23_test_gemini_text-embedding-004_clustering_umap_label0_N.npy
- Figure source data/Figure4D_Figure4F/prompt_optimization_14_prompt13_test_gemini_text-embedding-004_clustering_umap_label0_DICS.npy
- __MACOSX/Figure source data/Figure4D_Figure4F/._prompt_optimization_14_prompt13_test_gemini_text-embedding-004_clustering_umap_label0_DICS.npy
- Figure source data/Figure4D_Figure4F/prompt_optimization_17_prompt23_test_gemini_text-embedding-004_clustering_umap_label2_IC.npy
- __MACOSX/Figure source data/Figure4D_Figure4F/._prompt_optimization_17_prompt23_test_gemini_text-embedding-004_clustering_umap_label2_IC.npy
