# Supplementary material for: Adaptive diagnostic reasoning framework for pathology with multimodal large language models
Source: Commun Med (Lond). 2026 Mar 7;6:236. doi: 10.1038/s43856-026-01491-z (PMC13096528; doi:10.1038/s43856-026-01491-z)
Supplement: Supplementary file 4 — Supplementary Data [file 43856_2026_1491_MOESM4_ESM.zip › Figure source data/Figure_source data.xlsx]

## Sheet: Figure2A
	Phase I: Diversity							Phase II: Accuracy
	Round 0	Round 1	Round 2	Round 3	Round 4	Round 5	Round 6	Round 7	Round 8	Round 9	Round 10	Round 11	Round 12
Accuracy 1	0.6852	0.6337	0.5854	0.5746	0.5921	0.5458	0.5674	0.8625	0.874	0.8958	0.8958	0.8906	0.901
Accuracy 2	0.7333	0.6542	0.6771	0.6125	0.6417	0.6031	0.625	0.7677	0.8458	0.8646	0.874	0.8865	0.8948
Accuracy 3	0.7375	0.6563	0.6052	0.5948	0.6104	0.5885	0.5698	0.801	0.8302	0.8563	0.8771	0.8615	0.9125

## Sheet: Figure2B
	Phase I: Diversity							Phase II: Accuracy
	Round 0	Round 1	Round 2	Round 3	Round 4	Round 5	Round 6	Round 7	Round 8	Round 9	Round 10	Round 11	Round 12
Diversity 1	0.0184	0.1388	0.4582	0.6235	0.7798	0.7728	1	0.6127	0.629	0.6592	0.6127	0.7522	0.7524
Diversity 2	0.0384	0.1909	0.3541	0.5304	0.7646	0.8807	1	0.8356	1.145	1.0584	0.9649	0.9397	0.8728
Diversity 3	0.0169	0.1249	0.2988	0.4235	0.5608	0.7773	1	0.5646	0.96	0.8077	0.6631	0.8427	0.9265

## Sheet: Figure2C
Round number	0	1	2	3	4	5	6
Acc-only diversity 1	0.0444	0.2602	0.5614	0.7033	0.7203	0.7203	0.7203
Acc-only diversity 2	0.0224	0.2513	0.2035	0.1736	0.1606	0.1606	0.199
Acc-only diversity 3	0.0449	0.4942	0.8259	0.8436	0.8292	0.9156	0.9482
Phase 2 diversity 1	1.4129	0.8271	0.8848	0.9212	0.8591	1.0432	1.0475
Phase 2 diversity 2	1.2589	1.043	1.4585	1.3496	1.224	1.1888	1.0932
Phase 2 diversity 3	1.2312	0.6782	1.1546	0.9707	0.815	1.0169	1.1255

## Sheet: Figure3B
	Sample 1	Sample 2	Sample 3	Sample 4	Sample 5	Sample 6	Sample 7	Sample 8
Before	3.33	4	4	4.67	4	3.67	2.67	3.67
After	4.33	5	5	5	3.67	3.33	4.33	4.67

## Sheet: Figure5B
	Phase I: Diversity							Phase II: Accuracy
	Round 0	Round 1	Round 2	Round 3	Round 4	Round 5	Round 6	Round 7	Round 8	Round 9	Round 10	Round 11	Round 12
BACH Accuracy 1	0.6	0.6	0.55	0.5	0.5375	0.525	0.6125	0.8125	0.825	0.8	0.725	0.8375	0.8
BACH Accuracy 2	0.6	0.6875	0.6	0.5125	0.55	0.5375	0.5375	0.7	0.7625	0.75	0.8125	0.8125	0.825
BACH Accuracy 3	0.6875	0.6	0.675	0.5	0.5	0.5375	0.55	0.75	0.75	0.8625	0.7625	0.75	0.8
BACH Accuracy 4	0.6	0.5875	0.5125	0.525	0.525	0.55	0.5	0.725	0.8	0.725	0.8375	0.7875	0.7875
Average	0.621875	0.61875	0.584375	0.509375	0.528125	0.5375	0.55	0.746875	0.784375	0.784375	0.784375	0.796875	0.803125

## Sheet: Figure5D
	Phase I: Diversity							Phase II: Accuracy
	Round 0	Round 1	Round 2	Round 3	Round 4	Round 5	Round 6	Round 7	Round 8	Round 9	Round 10	Round 11	Round 12
SiCAP Accuracy 1	0.71	0.54	0.59	0.55	0.57	0.55	0.57	0.57	0.64	0.67	0.7	0.74	0.71
SiCAP Accuracy 2	0.7	0.52	0.56	0.58	0.54	0.64	0.57	0.57	0.64	0.54	0.67	0.7	0.75
SiCAP Accuracy 3	0.69	0.52	0.52	0.56	0.55	0.58	0.55	0.55	0.66	0.65	0.7	0.74	0.75
SiCAP Accuracy 4	0.72	0.54	0.57	0.55	0.61	0.61	0.51	0.53	0.64	0.76	0.68	0.75	0.74
Average	0.705	0.53	0.56	0.56	0.5675	0.595	0.55	0.555	0.645	0.655	0.6875	0.7325	0.7375

## Sheet: SI
	Accuracy only
	Round 0	Round 1	Round 2	Round 3	Round 4	Round 5	Round 6
BRACS Accuracy 1	0.75	0.7906	0.8844	0.8813	0.9016	0.9016	0.9016
BRACS Accuracy 2	0.7625	0.7469	0.8781	0.9078	0.9203	0.9203	0.9125
BRACS Accuracy 3	0.6938	0.7313	0.8531	0.8828	0.9188	0.9297	0.9031
BACH Accuracy 1	0.6	0.6625	0.7875	0.9	0.9	0.8	0.8
BACH Accuracy 2	0.625	0.7125	0.7875	0.8125	0.8625	0.8	0.7375
BACH Accuracy 3	0.6	0.675	0.7875	0.875	0.7875	0.7875	0.7875
BACH Accuracy 4	0.625	0.6375	0.8625	0.8625	0.7875	0.875	0.8625
Average	0.6125	0.671875	0.80625	0.8625	0.834375	0.815625	0.796875
SiCAP Accuracy 1	0.71	0.52	0.67	0.59	0.7	0.67	0.7
SiCAP Accuracy 2	0.7	0.62	0.64	0.68	0.69	0.64	0.64
SiCAP Accuracy 3	0.69	0.54	0.72	0.67	0.67	0.72	0.67
SiCAP Accuracy 4	0.72	0.63	0.59	0.73	0.68	0.66	0.73
Average	0.705	0.5775	0.655	0.6675	0.685	0.6725	0.685
